# Supplementary material for: Transcriptomic Analysis Reveals the Flavonoid Biosynthesis Pathway Involved in Rhizome Development in Polygonatum cyrtonema Hua
Source: Plants (Basel). 2024 May 31;13(11):1524. doi: 10.3390/plants13111524 (PMC11174788; doi:10.3390/plants13111524)
Supplement: Supplementary file 1 [file plants-13-01524-s001.zip]

Archive with 13 entries (13 files):
- Figure S1.png
- Figure S2(A1 and B1).png.png
- Figure S2(A2 and B2).png.png
- Figure S2(A3 and B3).png.png
- Figure S2(A4 and B4).png.png
- Figure S4(A).png
- Figure S4ú¿B-Cú⌐.png
- FigureS3(A-B).tif
- Table S1.xlsx
- Table S2.xlsx
- Table S3.xlsx
- Table S4.xlsx
- Table S5.xlsx
