# Supplementary material for: Transcriptomic Analysis Reveals the Flavonoid Biosynthesis Pathway Involved in Rhizome Development in Polygonatum cyrtonema Hua
Source: Plants (Basel). 2024 May 31;13(11):1524. doi: 10.3390/plants13111524 (PMC11174788; doi:10.3390/plants13111524)
Supplement: Supplementary file 1 [file plants-13-01524-s001.zip › Table S1.xlsx]

## Sheet: Summary of sequencing quality
Table S1.Summary of sequencing quality
Sample1	RawReads	CleanReads	CleanBase(G)	ErrorRate(%)	Q20(%)	Q30(%)	GCContent(%)
F-1	46379556	44940744	6.74	0.03	98.05	94.1	47.73
F-2	47386588	45906642	6.89	0.02	98.24	94.58	47.98
F-3	43466000	42254746	6.34	0.02	98.28	94.67	48.15
L-1	55608412	54319710	8.15	0.03	97.12	92.32	47.4
L-2	54042530	52303736	7.85	0.03	97.24	92.55	47.15
L-3	51245228	40499290	6.07	0.03	97.09	92.17	47.89
R-1	48047952	43476682	6.52	0.02	98.21	94.54	47.88
R-2	60504946	58442348	8.77	0.02	98.22	94.58	48.63
R-3	47172540	45718046	6.86	0.02	98.13	94.33	48.66
S-1	47667422	45041192	6.76	0.02	98.17	94.37	45.43
S-2	48897662	46526852	6.98	0.02	98.19	94.42	46.57
S-3	47117128	44151928	6.62	0.02	98.21	94.51	46.06
T-1	48418398	47125536	7.07	0.02	98.22	94.55	48.21
T-2	44802196	43694654	6.55	0.02	98.21	94.49	47.88
T-3	47394276	46229220	6.93	0.02	98.3	94.73	48.64
1Sample:five different tissues of P.cyrtonema ( F:fruit, L:leaf, R:root, S:stalk, T:rhizome ).
