# Supplementary material for: Transcriptomic Analysis Reveals the Flavonoid Biosynthesis Pathway Involved in Rhizome Development in Polygonatum cyrtonema Hua
Source: Plants (Basel). 2024 May 31;13(11):1524. doi: 10.3390/plants13111524 (PMC11174788; doi:10.3390/plants13111524)
Supplement: Supplementary file 1 [file plants-13-01524-s001.zip › Table S2.xlsx]

## Sheet: Distribution of lengths of gene
Table S2:Distribution of lengths of genes and transcripts of P. cyrtonema
	<500bp	500bp-1500bp	1000bp-1500bp	1500bp-2000bp	>2000bp
Number of Transcripts	172634	65752	27492	15682	19107
Number of Unigenes	149978	65700	27489	15682	19106
