# Supplementary material for: Transcriptomic Analysis Reveals the Flavonoid Biosynthesis Pathway Involved in Rhizome Development in Polygonatum cyrtonema Hua
Source: Plants (Basel). 2024 May 31;13(11):1524. doi: 10.3390/plants13111524 (PMC11174788; doi:10.3390/plants13111524)
Supplement: Supplementary file 1 [file plants-13-01524-s001.zip › Table S3.xlsx]

## Sheet: Summary of assembly results
Table S3 Summary of assembly results
	Number	MeanLength	N50	N90	Total Bases
Transcripts	300667	721	1107	299	216759550
Unigenes	277955	760	1144	322	211265684
