# Supplementary material for: Transcriptomic Analysis Reveals the Flavonoid Biosynthesis Pathway Involved in Rhizome Development in Polygonatum cyrtonema Hua
Source: Plants (Basel). 2024 May 31;13(11):1524. doi: 10.3390/plants13111524 (PMC11174788; doi:10.3390/plants13111524)
Supplement: Supplementary file 1 [file plants-13-01524-s001.zip › Table S4.xlsx]

## Sheet: Summary of annotation results f
Table S4 Summary of annotation results for genes
Database	Number annotated	Annotated unigene ratio (%)
KEGG	79598	28.64
NR	113038	40.67
SwissProt	72931	26.04
Trembl	108522	39.04
KOG	63974	23.02
GO	84345	30.34
Pfam	62697	22.56
Annotated in at least one Database	116511	41.92
TotalUnigenes	277955	100
