# Supplementary material for: Transcriptomic Analysis Reveals the Flavonoid Biosynthesis Pathway Involved in Rhizome Development in Polygonatum cyrtonema Hua
Source: Plants (Basel). 2024 May 31;13(11):1524. doi: 10.3390/plants13111524 (PMC11174788; doi:10.3390/plants13111524)
Supplement: Supplementary file 1 [file plants-13-01524-s001.zip › Table S5.xlsx]

## Sheet: The correlation analysis 
Table S5 The correlation analysis of the flavonoid content and the qRT-PCR results of TFs
Omics_1	Gene ID	Correlation	P-value
Flaconoid	C3H31	0.855321	0.064608
Flaconoid	BZIP1	0.572751	0.312859
Flaconoid	DREB21	-0.300223	0.623567
Flaconoid	ERF41	0.290845	0.634973
Flaconoid	ERF114	0.95611	0.0109649
Flaconoid	DREB12	0.786122	0.114851
